# Supplementary material for: Abscisic Acid and Its Receptors LANCL1 and LANCL2 Control Cardiomyocyte Mitochondrial Function, Expression of Contractile, Cytoskeletal and Ion Channel Proteins and Cell Proliferation via ERRα
Source: Antioxidants (Basel). 2023 Aug 30;12(9):1692. doi: 10.3390/antiox12091692 (PMC10526111; doi:10.3390/antiox12091692)
Supplement: Supplementary file 1 [file antioxidants-12-01692-s001.zip]

Archive with 1 entries (1 files):
- antioxidants-2557746-supplementary.pdf
